# Supplementary material for: Model-based geostatistics enables more precise estimates of neglected tropical-disease prevalence in elimination settings: mapping trachoma prevalence in Ethiopia
Source: Int J Epidemiol. 2021 Nov 13;51(2):468–78. doi: 10.1093/ije/dyab227 (PMC9082807; doi:10.1093/ije/dyab227)
Supplement: dyab227_Supplementary_Data [file dyab227_supplementary_data.zip]

Archive with 3 entries (3 files):
- ije-2020-07-1333-File008.pdf
- ije-2020-07-1333-File009.pdf
- ije-2020-07-1333-File010.pdf
